# Supplementary material for: Assessment of Knowledge, Attitude and Practice towards Prevention of Respiratory Tract Infections among Hajj and Umrah Pilgrims from Malaysia in 2018
Source: Int J Environ Res Public Health. 2019 Nov 18;16(22):4569. doi: 10.3390/ijerph16224569 (PMC6888533; doi:10.3390/ijerph16224569)
Supplement: Supplementary file 1 [file ijerph-16-04569-s001.zip]

Archive with 2 entries (2 files):
- ijerph-573797-SI/Hajj_Questionnaire.docx
- ijerph-573797-SI/Supplementary Table IJEHPH.docx
